# Supplementary material for: GraphChrom: A Novel Graph-Based Framework for Cancer Classification Using Chromosomal Rearrangement Endpoints
Source: Cancers (Basel). 2022 Jun 22;14(13):3060. doi: 10.3390/cancers14133060 (PMC9265123; doi:10.3390/cancers14133060)
Supplement: Supplementary file 1 [file cancers-14-03060-s001.zip]

Archive with 1 entries (1 files):
- cancers-1710608-supplementary.pdf
